# Supplementary material for: Phylogenetic diversity analysis of shotgun metagenomic reads describes gut microbiome development and treatment effects in the post-weaned pig
Source: PLoS One. 2022 Jun 24;17(6):e0270372. doi: 10.1371/journal.pone.0270372 (PMC9232140; doi:10.1371/journal.pone.0270372)
Supplement: S1 Table — Statistical analysis output is split across the following sheets. “all_padj_Hommel”: list of p values obtained from running Kruskal-Wallis test, adjusted using the Hommel correction for phylogenetic diversity values: unrooted pd, BWPD, and five principal components. Grouping of samples is based on: cross-breed, line, date of birth, date of birth within distinct cross-breeds, maternal sow and nurse sow. Sample size and sample collection date is reported. “all_pvalues”: reports the p values of “all_padj_Hommel” sheet, prior to Hommel p value adjustment. “alpha_delta_cohorts”: deltas between time points are obtained per cohort and these deltas are compared using ANOVA, adjusting p values using the TukeyHSD method. “alpha_means”: the means and standard deviations of alpha diversity (unrooted pd and BWPD) obtained per time point and cohort. “alpha_time”: results of comparison between time points of alpha diversity (unrooted pd and BWPD) using the t-test and Bonferroni p value correction. “batch_post_process”: results of comparison of alpha diversity values by DNA extraction plate (1–10) after batch effect removal, run using ANOVA and TukeyHSD p value adjustment method. batch_pre_process: results of comparison of alpha diversity values by DNA extraction plate (1–10) before batch effect removal, run using ANOVA and TukeyHSD p value adjustment method. “deltas_percent_change”: comparison of alpha diversity values (unrooted pd and BWPD) between time points within distinct cohorts and within all cohorts. Sample size (n), deltas (percentage) are shown. “guppy_padj”: p values from “guppy_pvalues” are adjusted using the Bonferroni method and results are reported. “guppy_pvalues”: output of single guppy runs is analyzed by comparing beta diversity values by cohort at each time point using the pairwise t test; results of the tests are here shown. “PD_100K_vs_1M_stats”: alpha and beta diversity values obtained with PhyloSift using either 100,000 reads or 1,000,000 reads downsampling [file pone.0270372.s010.xlsx]

## Sheet: all_padj_Hommel
collection_date

## Sheet: all_pvalues
collection_date

## Sheet: alpha_deltas_cohorts
comparison

## Sheet: alpha_means
collection_date

## Sheet: alpha_time
.y.

## Sheet: batch_post_process
diff

## Sheet: batch_pre_process
diff

## Sheet: deltas_percent_change
interval

## Sheet: guppy_padj
p_value

## Sheet: guppy_pvalues
p_value

[truncated: 3 more sheets: PD_100K_vs_1M__stats, weight_cohort_stats, weight_taxa]
